# Supplementary material for: Eco-Friendly Coal Gangue and/or Metakaolin-Based Lightweight Geopolymer with the Addition of Waste Glass
Source: Materials (Basel). 2023 Sep 3;16(17):6054. doi: 10.3390/ma16176054 (PMC10489159; doi:10.3390/ma16176054)
Supplement: Supplementary file 1 [file materials-16-06054-s001.zip]

Archive with 1 entries (1 files):
- materials-2570298-supplementary.pdf
